# Supplementary material for: IgG1-Dominant Antibody Response Induced by Recombinant Trimeric SARS-CoV-2 Spike Protein with PIKA Adjuvant
Source: Vaccines (Basel). 2023 Apr 11;11(4):827. doi: 10.3390/vaccines11040827 (PMC10144704; doi:10.3390/vaccines11040827)
Supplement: Supplementary file 1 [file vaccines-11-00827-s001.zip]

Archive with 9 entries (8 files):
- Wang SOM folder/
- Wang SOM folder/S-Talbe 2-All IgG glycopeptide.xlsx
- __MACOSX/Wang SOM folder/._S-Talbe 2-All IgG glycopeptide.xlsx
- Wang SOM folder/S-Table 4-Afucosylation Percentage.xlsx
- __MACOSX/Wang SOM folder/._S-Table 4-Afucosylation Percentage.xlsx
- Wang SOM folder/S-Table 3-Fucosylation Percentage.xlsx
- __MACOSX/Wang SOM folder/._S-Table 3-Fucosylation Percentage.xlsx
- Wang SOM folder/S-Table 1-IgG subclass.xlsx
- __MACOSX/Wang SOM folder/._S-Table 1-IgG subclass.xlsx
