# Supplementary material for: IgG1-Dominant Antibody Response Induced by Recombinant Trimeric SARS-CoV-2 Spike Protein with PIKA Adjuvant
Source: Vaccines (Basel). 2023 Apr 11;11(4):827. doi: 10.3390/vaccines11040827 (PMC10144704; doi:10.3390/vaccines11040827)
Supplement: Supplementary file 1 [file vaccines-11-00827-s001.zip › Wang SOM folder/S-Talbe 2-All IgG glycopeptide.xlsx]

## Sheet: Sheet1
Supplemental Table 2: All IgG glycopeptides as measured by LC-MS and quantified by XIC AUC
Peptide	Glycan	1 Total	2 Total	3 Total	4 Total	Spike 1	Spike 2	Spike 3	Spike 4	Accession
ETQYN(+2585.90)STYR	(HexNAc)5(Hex)5(Fuc)1(NeuGc)2		1650	2970	6210	17000	505	586		IgG1
ETQYN(+2382.82)STYR	(HexNAc)4(Hex)5(Fuc)1(NeuGc)2	1190	17200	14100	2710	57200	12100	44600	1560	IgG1
ETQYN(+2278.81)STYR	(HexNAc)5(Hex)5(Fuc)1(NeuGc)1				10800	24400	4960	18100	13100	IgG1
ETQYN(+2237.78)STYR	(HexNAc)4(Hex)6(Fuc)1(NeuGc)1		87.3		570	186	2080	2400	2800	IgG1
ETQYN(+2116.75)STYR	(HexNAc)5(Hex)4(Fuc)1(NeuGc)1	2620	16100	1010	943	4090		2430	107	IgG1
ETQYN(+2091.72)STYR	(HexNAc)4(Hex)6(NeuGc)1				290	1860	1200	1690	1860	IgG1
ETQYN(+2075.73)STYR	(HexNAc)4(Hex)5(Fuc)1(NeuGc)1	1290	43400	5460	41000	171000	70100	145000	126000	IgG1
ETQYN(+2074.71)STYR	(HexNAc)4(Hex)4(NeuGc)2	424	3490	941	1320	675	441	1370	1010	IgG1
ETQYN(+2059.73)STYR	(HexNAc)4(Hex)4(Fuc)2(NeuGc)1		43400	5460	41000	171000	70100	145000	126000	IgG1
ETQYN(+2059.73)STYR	(HexNAc)4(Hex)5(Fuc)1(NeuAc)1				735				69.6	IgG1
ETQYN(+1971.72)STYR	(HexNAc)5(Hex)5(Fuc)1		4010	2510	4410	1130	60.2		1650	IgG1
ETQYN(+1955.72)STYR	(HexNAc)5(Hex)4(Fuc)2		1050						82.9	IgG1
ETQYN(+1914.69)STYR	(HexNAc)4(Hex)5(Fuc)2	592			41900	8140	2240	5100	8480	IgG1
ETQYN(+1914.69)STYR	(HexNAc)4(Hex)5(Fuc)2		1210	208	11300	42400	12400	18400	29600	IgG1
ETQYN(+1913.68)STYR	(HexNAc)4(Hex)4(Fuc)1(NeuGc)1				11300	42400	12400	18400	29600	IgG1
ETQYN(+1913.68)STYR	(HexNAc)4(Hex)4(Fuc)1(NeuGc)1	58.4			41900	112	2160	4020	8480	IgG1
ETQYN(+1912.66)STYR	(HexNAc)4(Hex)3(NeuGc)2				1080	296	952	188	2370	IgG1
ETQYN(+1809.66)STYR	(HexNAc)5(Hex)4(Fuc)1	229	21700	4170	4210	9380	1760	236	2110	IgG1
ETQYN(+1809.66)STYR	(HexNAc)5(Hex)4(Fuc)1	1010	16000	1540	455	5220	1620	230	1900	IgG1
ETQYN(+1768.64)STYR	(HexNAc)4(Hex)5(Fuc)1		3540	27900	29100	5300	2830	7670	1630	IgG1
ETQYN(+1768.64)STYR	(HexNAc)4(Hex)5(Fuc)1	85	851	6720	12900	8400	1680	3240	172	IgG1
ETQYN(+1647.61)STYR	(HexNAc)5(Hex)3(Fuc)1	1130	32700	26800	4300	11100	6000	3810	6170	IgG1
ETQYN(+1647.61)STYR	(HexNAc)5(Hex)3(Fuc)1		2720	380	104	359	223	308	258	IgG1
ETQYN(+1606.59)STYR	(HexNAc)4(Hex)4(Fuc)1		103		3610	1200	237	1190	232	IgG1
ETQYN(+1606.59)STYR	(HexNAc)4(Hex)4(Fuc)1	31800	9860	81400	158	19300	19600	23400	4710	IgG1
ETQYN(+1606.59)STYR	(HexNAc)4(Hex)4(Fuc)1	301	29200	95800	158	90.2	419	9590	4280	IgG1
ETQYN(+1606.59)STYR	(HexNAc)4(Hex)4(Fuc)1		109	55.2	2440	1200	446	1190	239	IgG1
ETQYN(+1501.55)STYR	(HexNAc)5(Hex)3		1940	340	57.2	499			504	IgG1
ETQYN(+1460.53)STYR	(HexNAc)4(Hex)4	3310	2870	3700	75.6	501	508	562	383	IgG1
ETQYN(+1444.53)STYR	(HexNAc)4(Hex)3(Fuc)1	52800	33900	111000	457	298	33900	45300	18300	IgG1
ETQYN(+1403.51)STYR	(HexNAc)3(Hex)4(Fuc)1		6040	1560	1240	11100	1570	4640	625	IgG1
ETQYN(+1298.48)STYR	(HexNAc)4(Hex)3	5080	1880	3820	165					IgG1
ETQYN(+1282.48)STYR	(HexNAc)4(Hex)2(Fuc)1	301	1320	1220	59.2	382	230	337	545	IgG1
ETQYN(+1241.45)STYR	(HexNAc)3(Hex)3(Fuc)1	741	3210	3470	861	8430	4930	8070	4050	IgG1
ETQYN(+1241.45)STYR	(HexNAc)3(Hex)3(Fuc)1	795	1070	294	4210	8430	4930	8070	4050	IgG1
ETQYN(+1095.40)STYR	(HexNAc)3(Hex)3	114	469		125	197	107	51.3	95.8	IgG1
ETQYN(+1079.40)STYR	(HexNAc)3(Hex)2(Fuc)1			88.4	112	1450		998		IgG1
ETQ(+0.98)YN(+1809.66)STYR	(HexNAc)5(Hex)4(Fuc)1	885	16000	1540	227	5220	1620	1010	1900	IgG1
ETQ(+0.98)YN(+1647.61)STYR	(HexNAc)5(Hex)3(Fuc)1	1210	32700	26800	4300	11100	6000	3810	6170	IgG1
ETQ(+0.98)YN(+1606.59)STYR	(HexNAc)4(Hex)4(Fuc)1		4680	8730	3400	10200	3090	1320	3430	IgG1
EEQFN(+933.34)STYR	(HexNAc)3(Hex)2	3510		303		74.2	76.8	54.9		IgG2
EEQFN(+892.32)STYR	(HexNAc)2(Hex)3	2770				214	229	244		IgG2
EEQFN(+876.32)STYR	(HexNAc)2(Hex)2(Fuc)1	5660	525	673			110	155		IgG2
EEQFN(+730.26)STYR	(HexNAc)2(Hex)2	3620	129	166		155	81.3	160		IgG2
EEQFN(+2278.81)STYR	(HexNAc)5(Hex)5(Fuc)1(NeuGc)1				7170			477		IgG2
EEQFN(+2116.75)STYR	(HexNAc)5(Hex)4(Fuc)1(NeuGc)1	177		347	9890			118		IgG2
EEQFN(+2075.73)STYR	(HexNAc)4(Hex)5(Fuc)1(NeuGc)1	111	76700	4230	68700	5600	10500	34800	5740	IgG2
EEQFN(+2075.73)STYR	(HexNAc)4(Hex)5(Fuc)1(NeuGc)1		2210	557	2310			95.1		IgG2
EEQFN(+2074.71)STYR	(HexNAc)4(Hex)4(NeuGc)2		347	1200	292	1220	2830		1250	IgG2
EEQFN(+1971.72)STYR	(HexNAc)5(Hex)5(Fuc)1				8640	127	158			IgG2
EEQFN(+1971.72)STYR	(HexNAc)5(Hex)5(Fuc)1				6510	261	269	4190	228	IgG2
EEQFN(+1913.68)STYR	(HexNAc)4(Hex)4(Fuc)1(NeuGc)1				44300	479	769	732	310	IgG2
EEQFN(+1913.68)STYR	(HexNAc)4(Hex)4(Fuc)1(NeuGc)1	274		166	8130	288	511	1380	88.4	IgG2
EEQFN(+1850.69)STYR	(HexNAc)6(Hex)3(Fuc)1	202	2710		2570			266		IgG2
EEQFN(+1809.66)STYR	(HexNAc)5(Hex)4(Fuc)1				64000	2030	3540	22500	1500	IgG2
EEQFN(+1809.66)STYR	(HexNAc)5(Hex)4(Fuc)1				24300			2760		IgG2
EEQFN(+1768.64)STYR	(HexNAc)4(Hex)5(Fuc)1	583	8520	7550	4150	66.3	423		346	IgG2
EEQFN(+1768.64)STYR	(HexNAc)4(Hex)5(Fuc)1	541	4680	17100		168		285		IgG2
EEQFN(+1710.60)STYR	(HexNAc)3(Hex)4(Fuc)1(NeuGc)1	145		124	6240	90.9	498	485	214	IgG2
EEQFN(+1663.61)STYR	(HexNAc)5(Hex)4				1690					IgG2
EEQFN(+1647.61)STYR	(HexNAc)5(Hex)3(Fuc)1	367			174000	3610	2020	7930	9630	IgG2
EEQFN(+1647.61)STYR	(HexNAc)5(Hex)3(Fuc)1				9220	91.6				IgG2
EEQFN(+1606.59)STYR	(HexNAc)4(Hex)4(Fuc)1		1370		3940					IgG2
EEQFN(+1606.59)STYR	(HexNAc)4(Hex)4(Fuc)1	513	15500	154	85000	687	11700	19600	1200	IgG2
EEQFN(+1606.59)STYR	(HexNAc)4(Hex)4(Fuc)1	513	710	154	85000	687	1370	19600	970	IgG2
EEQFN(+1460.53)STYR	(HexNAc)4(Hex)4	353	417	836				134		IgG2
EEQFN(+1444.53)STYR	(HexNAc)4(Hex)3(Fuc)1	5640	121	2960	653		8570	57100	507	IgG2
EEQFN(+1444.53)STYR	(HexNAc)4(Hex)3(Fuc)1	5640	18500	232	239000	15700	8570	57100	1350	IgG2
EEQFN(+1403.51)STYR	(HexNAc)3(Hex)4(Fuc)1	4800	10900	22900			82.4			IgG2
EEQFN(+1298.48)STYR	(HexNAc)4(Hex)3	1260		659				67.7		IgG2
EEQFN(+1282.48)STYR	(HexNAc)4(Hex)2(Fuc)1	4530	86	1060	68	87.1	53.9	77.1	77.1	IgG2
EEQFN(+1257.45)STYR	(HexNAc)3(Hex)4	743	151	442						IgG2
EEQFN(+1241.45)STYR	(HexNAc)3(Hex)3(Fuc)1	34900	13800	26000		333	186	686	97	IgG2
EEQFN(+1095.40)STYR	(HexNAc)3(Hex)3	9320	83.2	819					56.1	IgG2
EEQFN(+1079.40)STYR	(HexNAc)3(Hex)2(Fuc)1	16500	2170	2380			1230	1380		IgG2
EEQFN(+1038.37)STYR	(HexNAc)2(Hex)3(Fuc)1	5540	66.1	793			84.8		200	IgG2
EEQFN(+1038.37)STYR	(HexNAc)2(Hex)3(Fuc)1	5540	131	793					114	IgG2
EEQ(+0.98)FN(+730.26)STYR	(HexNAc)2(Hex)2	2170				66.9	182	113		IgG2
EEQ(+0.98)FN(+1647.61)STYR	(HexNAc)5(Hex)3(Fuc)1	346	1200		174000	3610	2020	7930	7640	IgG2
QFN(+2076.75)STYR	(HexNAc)4(Hex)6(Fuc)2		85		824	2020	3240	5710	4300	IgG4
QFN(+1955.72)STYR	(HexNAc)5(Hex)4(Fuc)2	2670	6440	239		158	117	212		IgG4
QFN(+1809.66)STYR	(HexNAc)5(Hex)4(Fuc)1				595	131	116	202	368	IgG4
QFN(+1768.64)STYR	(HexNAc)4(Hex)5(Fuc)1	348	8880		2440	726	3230	1930	293	IgG4
QFN(+1647.61)STYR	(HexNAc)5(Hex)3(Fuc)1	109	628	352	9570	1810	365	359	1950	IgG4
QFN(+1606.59)STYR	(HexNAc)4(Hex)4(Fuc)1	1320	17100		6500	1500	7540	1700	7310	IgG4
QFN(+1444.53)STYR	(HexNAc)4(Hex)3(Fuc)1		4870		10400	150	8770	4740	19700	IgG4
QFN(+1241.45)STYR	(HexNAc)3(Hex)3(Fuc)1	798	1800							IgG4
Q(+0.98)FN(+2376.86)STYR	(HexNAc)7(Hex)4(NeuGc)1	77.5	7150	277	320	359	320	132		IgG4
ERQFN(+1606.59)STYR	(HexNAc)4(Hex)4(Fuc)1	1940	3310	396	240					IgG4
ERQ(+0.98)FN(+1606.59)STYR	(HexNAc)4(Hex)4(Fuc)1	93	7200	88.4	674	131	1000	101	359	IgG4
