# Supplementary material for: IgG1-Dominant Antibody Response Induced by Recombinant Trimeric SARS-CoV-2 Spike Protein with PIKA Adjuvant
Source: Vaccines (Basel). 2023 Apr 11;11(4):827. doi: 10.3390/vaccines11040827 (PMC10144704; doi:10.3390/vaccines11040827)
Supplement: Supplementary file 1 [file vaccines-11-00827-s001.zip › Wang SOM folder/S-Table 4-Afucosylation Percentage.xlsx]

## Sheet: Sheet1
Supplemental Table 4: Percentage of afucosylated IgG subclasses as measured by LC-MS and quantified by XIC AUC
1 Total	2 Total	3 Total	4 Total	Spike 1	Spike 2	Spike 3	Spike 4	Accession
0.0842539	0.0300429	0.0200029	0.0107267	0.00609154	0.0113198	0.00725377	0.0150119	IgG1
0.204235	0.0070001	0.0477872	0.0019247	0.0485356	0.0606287	0.00321771	0.0414403	IgG2
0.0105363	0.124428	0.204821	0.0101385	0.0513958	0.0129565	0.00874983	0	IgG4
