# Supplementary material for: IgG1-Dominant Antibody Response Induced by Recombinant Trimeric SARS-CoV-2 Spike Protein with PIKA Adjuvant
Source: Vaccines (Basel). 2023 Apr 11;11(4):827. doi: 10.3390/vaccines11040827 (PMC10144704; doi:10.3390/vaccines11040827)
Supplement: Supplementary file 1 [file vaccines-11-00827-s001.zip › Wang SOM folder/S-Table 3-Fucosylation Percentage.xlsx]

## Sheet: Sheet1
Supplemental Table 3: Percentage of fucosylated IgG subclasses as measured by LC-MS and quantified by XIC AUC
1 Total	2 Total	3 Total	4 Total	Spike 1	Spike 2	Spike 3	Spike 4	Accession
0.915746	0.969957	0.979997	0.989273	0.993908	0.98868	0.992746	0.984988	IgG1
0.795765	0.993	0.952213	0.998075	0.951464	0.939371	0.996782	0.95856	IgG2
0.989464	0.875572	0.795179	0.989862	0.948604	0.987043	0.99125	1	IgG4
