# Supplementary material for: IgG1-Dominant Antibody Response Induced by Recombinant Trimeric SARS-CoV-2 Spike Protein with PIKA Adjuvant
Source: Vaccines (Basel). 2023 Apr 11;11(4):827. doi: 10.3390/vaccines11040827 (PMC10144704; doi:10.3390/vaccines11040827)
Supplement: Supplementary file 1 [file vaccines-11-00827-s001.zip › Wang SOM folder/S-Table 1-IgG subclass.xlsx]

## Sheet: Sheet1
Supplemental Table 1: IgG subclasses as measured by LC-MS and quantified by XIC AUC
Peptide	1 Total	2 Total	3 Total	4 Total	Spike 1	Spike 2	Spike 3	Spike 4	Accession
FN(+0.98)WYVNGAEVHHAQTKPR	620	71500	5580		10600	19300	2720	2500	AAQ57555.1
FNWYVN(+0.98)GAEVHHAQTKPR	1220	3090	575		20100	31500	114000	171000	AAQ57555.1
FNWYVN(+0.98)GAEVHHAQTKPR	7570	2360	10600	302000	215000	283000	482000	338000	AAQ57555.1
FN(+0.98)WYVN(+0.98)GAEVHHAQTKPR	3250	229	4010		482	316	407	182	AAQ57555.1
FN(+0.98)WYVN(+0.98)GAEVHHAQTKPR	1520	216	140		492		563		AAQ57555.1
FNWYVN(+0.98)GAEVHHAQ(+0.98)TKPR	56.7	324	5340	149		14000		673	AAQ57555.1
FN(+0.98)WYVNGAEVHHAQTKPR	11900		379					58.8	AAQ57555.1
TPEVTC(+57.02)VVVDVSQEDPDVK	54500	5310	33300	211	297	704	248	301	AAQ57555.1
EPQVYTLPPSR	575	1000	369	181000	14400	26800	18500	4160	AAQ57555.1
GFYPSDIVVEWESSGQPENTYK	3560	409	1470	174	194	616		338	AAQ57555.1
FNWYVNGAEVHHAQTKPR	68600	440000	610000	1320	16600	226000	9500	106000	AAQ57555.1
FNWYVNGAEVHHAQTKPR	16400	2470	32900		469	492	423	667	AAQ57555.1
EPQVYTLPPSREELTK	448000	561000	625000	1960	2470	2130	5710	3790	AAQ57555.1
GPSVFPLAPSSR	190	122	90	649	51.4	523	54.5	56.1	AAQ57555.1
EPQVYTLPPSREELTK		657		237	908	494	1890	1010	AAQ57555.1
GQPREPQVYTLPPSREELTK	3130	209	29100			2040		775	AAQ57555.1
ETQYN(+1647.61)STYR	1130	32700	26800	4300	11100	6000	3810	6170	AAQ57555.1
ETQYN(+2059.73)STYR		43400	5460	41000	171000	70100	145000	126000	AAQ57555.1
ETQYN(+1913.68)STYR				11300	42400	12400	18400	29600	AAQ57555.1
ETQYN(+1809.66)STYR	229	21700	4170	4210	9380	1760	236	2110	AAQ57555.1
GQPREPQVYTLPPSREELTK			380						AAQ57555.1
ETQYN(+1460.53)STYR	3310	2870	3700	75.6	501	508	562	383	AAQ57555.1
ETQYN(+1241.45)STYR	741	3210	3470	861	8430	4930	8070	4050	AAQ57555.1
TC(+57.02)GGGSKPPTC(+57.02)PPC(+57.02)PAPELLGGPSVFLFPPKPK	925	748	64.3	259	604	914	1570	1220	AAQ57555.1
ETQYN(+1444.53)STYR	52800	33900	111000	457	298	33900	45300	18300	AAQ57555.1
ETQYN(+1298.48)STYR	5080	1880	3820	165					AAQ57555.1
ETQYN(+1606.59)STYR		103		3610	1200	237	1190	232	AAQ57555.1
ETQYN(+1971.72)STYR		4010	2510	4410	1130	60.2		1650	AAQ57555.1
ETQYN(+2075.73)STYR	1290	43400	5460	41000	171000	70100	145000	126000	AAQ57555.1
ETQYN(+1768.64)STYR		3540	27900	29100	5300	2830	7670	1630	AAQ57555.1
ETQYN(+1955.72)STYR		1050						82.9	AAQ57555.1
ETQYN(+1606.59)STYR	31800	9860	81400	158	19300	19600	23400	4710	AAQ57555.1
ETQYN(+1913.68)STYR	58.4			41900	112	2160	4020	8480	AAQ57555.1
ETQYN(+2382.82)STYR	1190	17200	14100	2710	57200	12100	44600	1560	AAQ57555.1
ETQYN(+1768.64)STYR	85	851	6720	12900	8400	1680	3240	172	AAQ57555.1
ETQYN(+1606.59)STYR	301	29200	95800	158	90.2	419	9590	4280	AAQ57555.1
ETQYN(+1241.45)STYR	795	1070	294	4210	8430	4930	8070	4050	AAQ57555.1
ETQYN(+1403.51)STYR		6040	1560	1240	11100	1570	4640	625	AAQ57555.1
ETQYN(+1501.55)STYR		1940	340	57.2	499			504	AAQ57555.1
ETQYN(+2074.71)STYR	424	3490	941	1320	675	441	1370	1010	AAQ57555.1
ETQYN(+1079.40)STYR			88.4	112	1450		998		AAQ57555.1
ETQYN(+2116.75)STYR	2620	16100	1010	943	4090		2430	107	AAQ57555.1
ETQYN(+1282.48)STYR	301	1320	1220	59.2	382	230	337	545	AAQ57555.1
ETQYN(+1809.66)STYR	1010	16000	1540	455	5220	1620	230	1900	AAQ57555.1
ETQYN(+1914.69)STYR	592			41900	8140	2240	5100	8480	AAQ57555.1
ETQYN(+2278.81)STYR				10800	24400	4960	18100	13100	AAQ57555.1
ETQYN(+2237.78)STYR		87.3		570	186	2080	2400	2800	AAQ57555.1
ETQYN(+1912.66)STYR				1080	296	952	188	2370	AAQ57555.1
ETQYN(+1914.69)STYR		1210	208	11300	42400	12400	18400	29600	AAQ57555.1
ETQYN(+2059.73)STYR				735				69.6	AAQ57555.1
ETQ(+0.98)YN(+1647.61)STYR	1210	32700	26800	4300	11100	6000	3810	6170	AAQ57555.1
ETQYN(+2091.72)STYR				290	1860	1200	1690	1860	AAQ57555.1
ETQ(+0.98)YN(+1809.66)STYR	885	16000	1540	227	5220	1620	1010	1900	AAQ57555.1
ETQYN(+1606.59)STYR		109	55.2	2440	1200	446	1190	239	AAQ57555.1
ETQYN(+1095.40)STYR	114	469		125	197	107	51.3	95.8	AAQ57555.1
ETQ(+0.98)YN(+1606.59)STYR		4680	8730	3400	10200	3090	1320	3430	AAQ57555.1
ETQYN(+1647.61)STYR		2720	380	104	359	223	308	258	AAQ57555.1
ETQYN(+2585.90)STYR		1650	2970	6210	17000	505	586		AAQ57555.1
Sum	727982	1.4441e+06	1.79928e+06	778151	943913	892227	1.1699e+06	1.04525e+06
TPEVTC(+57.02)VVVDVSQEEPDVK	86700	11700	25400	253		356	57.5	363	AAQ57567.1
FN(+0.98)WYVDGVEVHNAQTKPR	2960		7070			51		60.2	AAQ57567.1
FNWYVDGVEVHNAQTKPR	278000	1500	171000	728	254	544	386	471	AAQ57567.1
TPEVTC(+57.02)VVVDVSQEEPDVK	737	163	50.1				68.3		AAQ57567.1
FN(+0.98)WYVDGVEVHNAQTKPR	11500	555	2310	803					AAQ57567.1
STSQSTAALGC(+57.02)LVK	353	2870	1220	1440	17000	23900	606	45400	AAQ57567.1
FNWYVDGVEVHNAQTKPR	22600	1730	1760	1180	136	148		82.4	AAQ57567.1
GQPREPQVYTLPPPREELTK	8910	243	28800		86.2				AAQ57567.1
EPQVYTLPPPREELTK	525000	3890	367000	865	292	194	502	293	AAQ57567.1
GPSVFPLASC(+57.02)SR	26000	12400	11300	11900				86.4	AAQ57567.1
EPQVYTLPPPR	144	21800	649	140		216	188	156	AAQ57567.1
STSQ(+0.98)STAALGC(+57.02)LVK	18400	2300	36900	1090	80.1	3340	90.4	3410	AAQ57567.1
STC(+57.02)PPC(+57.02)PAELLGGPSVFLFPPKPK	1610	22600	582	11700	1980	7180	5580	4060	AAQ57567.1
EEQFN(+1444.53)STYR	5640	121	2960	653		8570	57100	507	AAQ57567.1
EEQFN(+1038.37)STYR	5540	66.1	793			84.8		200	AAQ57567.1
EEQFN(+1444.53)STYR	5640	18500	232	239000	15700	8570	57100	1350	AAQ57567.1
EEQFN(+1647.61)STYR	367			174000	3610	2020	7930	9630	AAQ57567.1
EEQFN(+876.32)STYR	5660	525	673			110	155		AAQ57567.1
EEQFN(+2075.73)STYR	111	76700	4230	68700	5600	10500	34800	5740	AAQ57567.1
EEQFN(+1403.51)STYR	4800	10900	22900			82.4			AAQ57567.1
EEQFN(+1282.48)STYR	4530	86	1060	68	87.1	53.9	77.1	77.1	AAQ57567.1
STC(+57.02)PPC(+57.02)PAELLGGPSVFLFPPKPK	670	337	339	775	939	1050			AAQ57567.1
EEQFN(+1095.40)STYR	9320	83.2	819					56.1	AAQ57567.1
EEQFN(+730.26)STYR	3620	129	166		155	81.3	160		AAQ57567.1
EEQFN(+1241.45)STYR	34900	13800	26000		333	186	686	97	AAQ57567.1
EEQFN(+1768.64)STYR	583	8520	7550	4150	66.3	423		346	AAQ57567.1
EEQFN(+1606.59)STYR		1370		3940					AAQ57567.1
EEQFN(+1809.66)STYR				64000	2030	3540	22500	1500	AAQ57567.1
EEQFN(+1913.68)STYR				44300	479	769	732	310	AAQ57567.1
EEQFN(+1768.64)STYR	541	4680	17100		168		285		AAQ57567.1
EEQFN(+2074.71)STYR		347	1200	292	1220	2830		1250	AAQ57567.1
EEQFN(+1647.61)STYR				9220	91.6				AAQ57567.1
EEQFN(+1606.59)STYR	513	15500	154	85000	687	11700	19600	1200	AAQ57567.1
EEQFN(+933.34)STYR	3510		303		74.2	76.8	54.9		AAQ57567.1
EEQFN(+1079.40)STYR	16500	2170	2380			1230	1380		AAQ57567.1
EEQFN(+892.32)STYR	2770				214	229	244		AAQ57567.1
EEQFN(+1809.66)STYR				24300			2760		AAQ57567.1
EEQFN(+1460.53)STYR	353	417	836				134		AAQ57567.1
EEQFN(+1298.48)STYR	1260		659				67.7		AAQ57567.1
EEQFN(+1913.68)STYR	274		166	8130	288	511	1380	88.4	AAQ57567.1
EEQFN(+1257.45)STYR	743	151	442						AAQ57567.1
EEQFN(+2278.81)STYR				7170			477		AAQ57567.1
EEQ(+0.98)FN(+730.26)STYR	2170				66.9	182	113		AAQ57567.1
EEQFN(+2075.73)STYR		2210	557	2310			95.1		AAQ57567.1
EEQFN(+1663.61)STYR				1690					AAQ57567.1
EEQFN(+1038.37)STYR	5540	131	793					114	AAQ57567.1
EEQFN(+1850.69)STYR	202	2710		2570			266		AAQ57567.1
EEQFN(+1606.59)STYR	513	710	154	85000	687	1370	19600	970	AAQ57567.1
EEQFN(+1971.72)STYR				8640	127	158			AAQ57567.1
GFYPSDIVVEWASNGQPENTYK	499	725	945					142	AAQ57567.1
EEQFN(+1710.60)STYR	145		124	6240	90.9	498	485	214	AAQ57567.1
EEQ(+0.98)FN(+1647.61)STYR	346	1200		174000	3610	2020	7930	7640	AAQ57567.1
EEQFN(+1971.72)STYR				6510	261	269	4190	228	AAQ57567.1
EEQFN(+2116.75)STYR	177		347	9890			118		AAQ57567.1
Sum	1100351	243839	747923	1060647	56413.3	93043.2	247898	86041.6
ERQFN(+1606.59)STYR	1940	3310	396	240					AAQ57572.1
QFN(+1444.53)STYR		4870		10400	150	8770	4740	19700	AAQ57572.1
QFN(+1241.45)STYR	798	1800							AAQ57572.1
ERQ(+0.98)FN(+1606.59)STYR	93	7200	88.4	674	131	1000	101	359	AAQ57572.1
QFN(+1647.61)STYR	109	628	352	9570	1810	365	359	1950	AAQ57572.1
QFN(+2076.75)STYR		85		824	2020	3240	5710	4300	AAQ57572.1
QFN(+1606.59)STYR	1320	17100		6500	1500	7540	1700	7310	AAQ57572.1
QFN(+1955.72)STYR	2670	6440	239		158	117	212		AAQ57572.1
QFN(+1809.66)STYR				595	131	116	202	368	AAQ57572.1
QFN(+1768.64)STYR	348	8880		2440	726	3230	1930	293	AAQ57572.1
Q(+0.98)FN(+2376.86)STYR	77.5	7150	277	320	359	320	132		AAQ57572.1
Sum	7355.5	57463	1352.4	31563	6985	24698	15086	34280
